# Supplementary material for: Efficacy, moderators and mediators of cognitive behavioural analysis system of psychotherapy (CBASP) versus behavioural activation (BA) in persistently depressed treatment-resistant inpatients: study protocol for the multicentre, randomised controlled changePDD trial
Source: BMJ Open. 2026 Apr 1;16(4):e107051. doi: 10.1136/bmjopen-2025-107051 (PMC13052729; doi:10.1136/bmjopen-2025-107051)
Supplement: online supplemental file 4 [file bmjopen-16-4-s006.txt]

# the R script requires two objects
# data : data frame including columns for dichotomous treatment variable (X), continuous outcome variable at 5 time points (Y0-Y4), and auxiliary variables at baseline
# aux : vector including the names of auxiliary variables

# load relevant packages
library(lavaan)
library(semTools)

# specification of null model 
model.0 <- "
i =~ 1*Y0 + 1*Y1 + 1*Y2 + 1*Y3 + 1*Y4 
i ~ ii*1
i ~~ 0*i

Y0 ~ 0*1
Y1 ~ 0*1
Y2 ~ 0*1
Y3 ~ 0*1
Y4 ~ 0*1

Y0 ~~ e*Y0
Y1 ~~ e*Y1
Y2 ~~ e*Y2
Y3 ~~ e*Y3
Y4 ~~ e*Y4

lx =~ 1*X
X ~~ 0*X
X ~ 0*1

lx ~ NA*1
lx ~~ NA*lx
lx ~~ NA*i
"

# specification of latent basis model with treatment as predictor
model <- "
i =~ 1*Y0 + 1*Y1 + 1*Y2 + 1*Y3 + 1*Y4 
s =~ 0*Y0 + ly1*Y1 + ly2*Y2 + ly3*Y3 + 1*Y4

i ~ ii*1
s ~ is*1

i ~~ vi*i
s ~~ vs*s

s ~~ covsi*i

Y0 ~ 0*1
Y1 ~ 0*1
Y2 ~ 0*1
Y3 ~ 0*1
Y4 ~ 0*1

Y0 ~~ e*Y0
Y1 ~~ e*Y1
Y2 ~~ e*Y2
Y3 ~~ e*Y3
Y4 ~~ e*Y4

lx =~ 1*X
X ~~ 0*X
X ~ 0*1

i ~ bix*lx
s ~ bsx*lx
lx ~ ix*1
lx ~~ vx*lx
"

# model estimation
fit.0 <- semTools::sem.auxiliary(model = model.0, estimator = "MLR",meanstructure = TRUE, missing = "fiml",data = data, aux = aux) 
fit <- semTools::sem.auxiliary(model = model, estimator = "MLR",meanstructure = TRUE, missing = "fiml",data = data, aux = aux)

# model fit 
fitMeasures(fit,baseline.model = fit.0,fm.args = list(standard.test = "standard",scaled.test ="Yuan.Bentler.Mplus", robust = FALSE))

# treatment effect
par <- parameterEstimates(fit)
par[par$label == "bsx",]
